# Supplementary material for: Pathogenicity and Metabolites of Purpureocillium lavendulum YMF1.00683 against Meloidogyne incognita
Source: Pathogens. 2022 Jul 14;11(7):795. doi: 10.3390/pathogens11070795 (PMC9320282; doi:10.3390/pathogens11070795)
Supplement: Supplementary file 1 [file pathogens-11-00795-s001.zip]

Archive with 1 entries (1 files):
- pathogens-1778221 Supplementary Materials.pdf
